# Supplementary material for: A Pilot Study of Exploring miRNA–Protein Interaction Networks in Pancreatic Ductal Adenocarcinoma Patients: Implications for Diagnosis and Prognosis
Source: Diagnostics (Basel). 2025 Sep 27;15(19):2479. doi: 10.3390/diagnostics15192479 (PMC12523441; doi:10.3390/diagnostics15192479)
Supplement: Supplementary file 1 [file diagnostics-15-02479-s001.zip]

Archive with 1 entries (1 files):
- diagnostics-3801549-supplementary.pdf
